# Supplementary material for: SPA70 is a potent antagonist of human pregnane X receptor
Source: Nat Commun. 2017 Sep 29;8:741. doi: 10.1038/s41467-017-00780-5 (PMC5622171; doi:10.1038/s41467-017-00780-5)
Supplement: Supplementary file 3 — Supplementary Data 1 [file 41467_2017_780_MOESM3_ESM.xlsx]

## Sheet: Kinascan_Results
	Supplementary Data 1: Selectivity profiling of SPA70 against a panel of 384 kinases.
Sample no.	Ambit Gene Symbol	Entrez Gene Symbol	%Inhibition by 10 μM SPA70	Kd (μM)
1	AAK1	AAK1	11
2	ABL1-nonphosphorylated	ABL1	0
3	ABL1-phosphorylated	ABL1	19
4	ABL2	ABL2	0
5	ACVR1	ACVR1	0
6	ACVR1B	ACVR1B	0
7	ACVR2A	ACVR2A	0
8	ACVR2B	ACVR2B	0
9	ACVRL1	ACVRL1	6
10	ADCK3	CABC1	0
11	ADCK4	ADCK4	16
12	AKT1	AKT1	0
13	AKT2	AKT2	0
14	AKT3	AKT3	0
15	ALK	ALK	0
16	AMPK-alpha1	PRKAA1	0
17	AMPK-alpha2	PRKAA2	9
18	ANKK1	ANKK1	0
19	ARK5	NUAK1	41
20	ASK1	MAP3K5	4
21	ASK2	MAP3K6	0
22	AURKA	AURKA	0
23	AURKB	AURKB	8
24	AURKC	AURKC	2
25	AXL	AXL	0
26	BIKE	BMP2K	35
27	BLK	BLK	11
28	BMPR1A	BMPR1A	2
29	BMPR1B	BMPR1B	0
30	BMPR2	BMPR2	10
31	BMX	BMX	0
32	BRAF	BRAF	0
33	BRK	PTK6	0
34	BRSK1	BRSK1	8
35	BRSK2	BRSK2	0
36	BTK	BTK	23
37	CAMK1	CAMK1	0
38	CAMK1D	CAMK1D	20
39	CAMK1G	CAMK1G	25
40	CAMK2A	CAMK2A	0
41	CAMK2B	CAMK2B	13
42	CAMK2D	CAMK2D	0
43	CAMK2G	CAMK2G	1
44	CAMK4	CAMK4	0
45	CAMKK1	CAMKK1	1
46	CAMKK2	CAMKK2	0
47	CASK	CASK	9
48	CDC2L1	CDC2L1	0
49	CDC2L2	CDC2L2	9
50	CDC2L5	CDC2L5	0
51	CDK11	CDC2L6	0
52	CDK2	CDK2	0
53	CDK3	CDK3	3
54	CDK4-cyclinD1	CDK4	20
55	CDK4-cyclinD3	CDK4	19
56	CDK5	CDK5	0
57	CDK7	CDK7	19
58	CDK8	CDK8	2
59	CDK9	CDK9	0
60	CDKL1	CDKL1	9
61	CDKL2	CDKL2	22
62	CDKL3	CDKL3	6
63	CDKL5	CDKL5	8
64	CHEK1	CHEK1	8
65	CHEK2	CHEK2	23
66	CIT	CIT	12
67	CLK1	CLK1	0
68	CLK2	CLK2	24
69	CLK3	CLK3	0
70	CLK4	CLK4	4
71	CSF1R	CSF1R	63	4
72	CSK	CSK	9
73	CSNK1A1	CSNK1A1	1
74	CSNK1A1L	CSNK1A1L	0
75	CSNK1D	CSNK1D	3
76	CSNK1E	CSNK1E	0
77	CSNK1G1	CSNK1G1	0
78	CSNK1G2	CSNK1G2	0
79	CSNK1G3	CSNK1G3	0
80	CSNK2A1	CSNK2A1	15
81	CSNK2A2	CSNK2A2	10
82	CTK	MATK	6
83	DAPK1	DAPK1	10
84	DAPK2	DAPK2	0
85	DAPK3	DAPK3	0
86	DCAMKL1	DCLK1	0
87	DCAMKL2	DCLK2	0
88	DCAMKL3	DCLK3	0
89	DDR1	DDR1	0
90	DDR2	DDR2	0
91	DLK	MAP3K12	4
92	DMPK	DMPK	0
93	DMPK2	CDC42BPG	3
94	DRAK1	STK17A	7
95	DRAK2	STK17B	5
96	DYRK1A	DYRK1A	0
97	DYRK1B	DYRK1B	0
98	DYRK2	DYRK2	12
99	EGFR	EGFR	0
100	EIF2AK1	EIF2AK1	0
101	EPHA1	EPHA1	0
102	EPHA2	EPHA2	0
103	EPHA3	EPHA3	26
104	EPHA4	EPHA4	0
105	EPHA5	EPHA5	0
106	EPHA6	EPHA6	0
107	EPHA7	EPHA7	0
108	EPHA8	EPHA8	13
109	EPHB1	EPHB1	0
110	EPHB2	EPHB2	0
111	EPHB3	EPHB3	0
112	EPHB4	EPHB4	0
113	EPHB6	EPHB6	0
114	ERBB2	ERBB2	5
115	ERBB3	ERBB3	42
116	ERBB4	ERBB4	2
117	ERK1	MAPK3	0
118	ERK2	MAPK1	0
119	ERK3	MAPK6	11
120	ERK4	MAPK4	0
121	ERK5	MAPK7	0
122	ERK8	MAPK15	0
123	ERN1	ERN1	0
124	FAK	PTK2	6
125	FER	FER	19
126	FES	FES	40
127	FGFR1	FGFR1	0
128	FGFR2	FGFR2	0
129	FGFR3	FGFR3	0
130	FGFR4	FGFR4	5
131	FGR	FGR	6
132	FLT1	FLT1	0
133	FLT3	FLT3	0
134	FLT4	FLT4	2
135	FRK	FRK	0
136	FYN	FYN	0
137	GAK	GAK	3
138	GRK1	GRK1	0
139	GRK4	GRK4	0
140	GRK7	GRK7	0
141	GSK3A	GSK3A	0
142	GSK3B	GSK3B	0
143	HCK	HCK	9
144	HIPK1	HIPK1	32
145	HIPK2	HIPK2	36
146	HIPK3	HIPK3	10
147	HIPK4	HIPK4	0
148	HPK1	MAP4K1	1
149	HUNK	HUNK	15
150	ICK	ICK	0
151	IGF1R	IGF1R	0
152	IKK-alpha	CHUK	10
153	IKK-beta	IKBKB	26
154	IKK-epsilon	IKBKE	0
155	INSR	INSR	0
156	INSRR	INSRR	0
157	IRAK1	IRAK1	0
158	IRAK3	IRAK3	15
159	IRAK4	IRAK4	0
160	ITK	ITK	0
161	JAK1(JH1domain-catalytic)	JAK1	19
162	JAK1(JH2domain-pseudokinase)	JAK1	0
163	JAK2(JH1domain-catalytic)	JAK2	33
164	JAK3(JH1domain-catalytic)	JAK3	5
165	JNK1	MAPK8	9
166	JNK2	MAPK9	0
167	JNK3	MAPK10	9
168	KIT	KIT	83	2.5
169	LATS1	LATS1	0
170	LATS2	LATS2	0
171	LCK	LCK	2
172	LIMK1	LIMK1	0
173	LIMK2	LIMK2	2
174	LKB1	STK11	0
175	LOK	STK10	0
176	LRRK2	LRRK2	0
177	LTK	LTK	6
178	LYN	LYN	0
179	LZK	MAP3K13	0
180	MAK	MAK	13
181	MAP3K1	MAP3K1	0
182	MAP3K15	MAP3K15	0
183	MAP3K2	MAP3K2	15
184	MAP3K3	MAP3K3	16
185	MAP3K4	MAP3K4	0
186	MAP4K2	MAP4K2	0
187	MAP4K3	MAP4K3	0
188	MAP4K4	MAP4K4	0
189	MAP4K5	MAP4K5	0
190	MAPKAPK2	MAPKAPK2	20
191	MAPKAPK5	MAPKAPK5	12
192	MARK1	MARK1	0
193	MARK2	MARK2	16
194	MARK3	MARK3	2
195	MARK4	MARK4	0
196	MAST1	MAST1	0
197	MEK1	MAP2K1	11
198	MEK2	MAP2K2	4
199	MEK3	MAP2K3	0
200	MEK4	MAP2K4	0
201	MEK5	MAP2K5	8
202	MEK6	MAP2K6	0
203	MELK	MELK	3
204	MERTK	MERTK	0
205	MET	MET	0
206	MINK	MINK1	0
207	MKK7	MAP2K7	0
208	MKNK1	MKNK1	44
209	MKNK2	MKNK2	6
210	MLCK	MYLK3	0
211	MLK1	MAP3K9	0
212	MLK2	MAP3K10	0
213	MLK3	MAP3K11	18
214	MRCKA	CDC42BPA	0
215	MRCKB	CDC42BPB	0
216	MST1	STK4	0
217	MST1R	MST1R	3
218	MST2	STK3	62	Inactive (>30)
219	MST3	STK24	0
220	MST4	MST4	15
221	MTOR	FRAP1	0
222	MUSK	MUSK	0
223	MYLK	MYLK	0
224	MYLK2	MYLK2	0
225	MYLK4	MYLK4	0
226	MYO3A	MYO3A	0
227	MYO3B	MYO3B	5
228	NDR1	STK38	0
229	NDR2	STK38L	0
230	NEK1	NEK1	0
231	NEK11	NEK11	34
232	NEK2	NEK2	4
233	NEK3	NEK3	0
234	NEK4	NEK4	21
235	NEK5	NEK5	0
236	NEK6	NEK6	0
237	NEK7	NEK7	0
238	NEK9	NEK9	0
239	NIM1	MGC42105	4
240	NLK	NLK	16
241	OSR1	OXSR1	14
242	p38-alpha	MAPK14	0
243	p38-beta	MAPK11	0
244	p38-delta	MAPK13	21
245	p38-gamma	MAPK12	8
246	PAK1	PAK1	0
247	PAK2	PAK2	0
248	PAK3	PAK3	0
249	PAK4	PAK4	0
250	PAK6	PAK6	4
251	PAK7	PAK7	26
252	PCTK1	PCTK1	4
253	PCTK2	PCTK2	0
254	PCTK3	PCTK3	9
255	PDGFRA	PDGFRA	36
256	PDGFRB	PDGFRB	46
257	PDPK1	PDPK1	0
258	PFTAIRE2	PFTK2	0
259	PFTK1	PFTK1	0
260	PHKG1	PHKG1	0
261	PHKG2	PHKG2	0
262	PIK3C2B	PIK3C2B	0
263	PIK3C2G	PIK3C2G	0
264	PIK3CA	PIK3CA	0
265	PIK3CB	PIK3CB	8
266	PIK3CD	PIK3CD	0
267	PIK3CG	PIK3CG	9
268	PIK4CB	PI4KB	27
269	PIM1	PIM1	0
270	PIM2	PIM2	0
271	PIM3	PIM3	0
272	PIP5K1A	PIP5K1A	0
273	PIP5K1C	PIP5K1C	0
274	PIP5K2B	PIP4K2B	0
275	PIP5K2C	PIP4K2C	10
276	PKAC-alpha	PRKACA	0
277	PKAC-beta	PRKACB	0
278	PKMYT1	PKMYT1	38
279	PKN1	PKN1	0
280	PKN2	PKN2	0
281	PLK1	PLK1	0
282	PLK2	PLK2	9
283	PLK3	PLK3	33
284	PLK4	PLK4	9
285	PRKCD	PRKCD	5
286	PRKCE	PRKCE	0
287	PRKCH	PRKCH	13
288	PRKCI	PRKCI	0
289	PRKCQ	PRKCQ	4
290	PRKD1	PRKD1	0
291	PRKD2	PRKD2	9
292	PRKD3	PRKD3	0
293	PRKG1	PRKG1	0
294	PRKG2	PRKG2	12
295	PRKR	EIF2AK2	26
296	PRKX	PRKX	8
297	PRP4	PRPF4B	0
298	PYK2	PTK2B	2
299	QSK	KIAA0999	43
300	RAF1	RAF1	19
301	RET	RET	0
302	RIOK1	RIOK1	47
303	RIOK2	RIOK2	0
304	RIOK3	RIOK3	24
305	RIPK1	RIPK1	0
306	RIPK2	RIPK2	0
307	RIPK4	RIPK4	0
308	RIPK5	DSTKY	24
309	ROCK1	ROCK1	3
310	ROCK2	ROCK2	13
311	ROS1	ROS1	5
312	RPS6KA4(Kin.Dom.1-N-terminal)	RPS6KA4	0
313	RPS6KA4(Kin.Dom.2-C-terminal)	RPS6KA4	0
314	RPS6KA5(Kin.Dom.1-N-terminal)	RPS6KA5	14
315	RPS6KA5(Kin.Dom.2-C-terminal)	RPS6KA5	37
316	RSK1(Kin.Dom.1-N-terminal)	RPS6KA1	40
317	RSK1(Kin.Dom.2-C-terminal)	RPS6KA1	12
318	RSK2(Kin.Dom.1-N-terminal)	RPS6KA3	11
319	RSK3(Kin.Dom.1-N-terminal)	RPS6KA2	0
320	RSK3(Kin.Dom.2-C-terminal)	RPS6KA2	19
321	RSK4(Kin.Dom.1-N-terminal)	RPS6KA6	4
322	RSK4(Kin.Dom.2-C-terminal)	RPS6KA6	16
323	S6K1	RPS6KB1	13
324	SBK1	SBK1	0
325	SgK110	SgK110	0
326	SGK3	SGK3	0
327	SIK	SIK1	0
328	SIK2	SIK2	0
329	SLK	SLK	9
330	SNARK	NUAK2	8
331	SNRK	SNRK	0
332	SRC	SRC	0
333	SRMS	SRMS	0
334	SRPK1	SRPK1	0
335	SRPK2	SRPK2	0
336	SRPK3	SRPK3	0
337	STK16	STK16	0
338	STK33	STK33	0
339	STK35	STK35	0
340	STK36	STK36	0
341	STK39	STK39	7
342	SYK	SYK	0
343	TAK1	MAP3K7	0
344	TAOK1	TAOK1	15
345	TAOK2	TAOK2	21
346	TAOK3	TAOK3	2
347	TBK1	TBK1	0
348	TEC	TEC	0
349	TESK1	TESK1	0
350	TGFBR1	TGFBR1	20
351	TGFBR2	TGFBR2	1
352	TIE1	TIE1	0
353	TIE2	TEK	0
354	TLK1	TLK1	23
355	TLK2	TLK2	0
356	TNIK	TNIK	10
357	TNK1	TNK1	0
358	TNK2	TNK2	0
359	TNNI3K	TNNI3K	0
360	TRKA	NTRK1	0
361	TRKB	NTRK2	0
362	TRKC	NTRK3	0
363	TRPM6	TRPM6	31
364	TSSK1B	TSSK1B	0
365	TTK	TTK	0
366	TXK	TXK	0
367	TYK2(JH1domain-catalytic)	TYK2	0
368	TYK2(JH2domain-pseudokinase)	TYK2	0
369	TYRO3	TYRO3	0
370	ULK1	ULK1	5
371	ULK2	ULK2	0
372	ULK3	ULK3	2
373	VEGFR2	KDR	0
374	VRK2	VRK2	0
375	WEE1	WEE1	0
376	WEE2	WEE2	1
377	YANK1	STK32A	0
378	YANK2	STK32B	0
379	YANK3	STK32C	0
380	YES	YES1	2
381	YSK1	STK25	2
382	YSK4	YSK4	0
383	ZAK	ZAK	0
384	ZAP70	ZAP70	22
